# Supplementary material for: Prognosis-Related Molecular Subtypes and Immune Features Associated with Hepatocellular Carcinoma
Source: Cancers (Basel). 2022 Nov 21;14(22):5721. doi: 10.3390/cancers14225721 (PMC9688639; doi:10.3390/cancers14225721)
Supplement: Supplementary file 1 [file cancers-14-05721-s001.zip]

Archive with 1 entries (1 files):
- cancers-1868510-supplementary.pdf
